# Supplementary material for: DFT and TD-DFT Investigation of a Charge Transfer Surface Resonance Raman Model of N3 Dye Bound to a Small TiO2 Nanoparticle
Source: Nanomaterials (Basel). 2021 Jun 4;11(6):1491. doi: 10.3390/nano11061491 (PMC8226483; doi:10.3390/nano11061491)
Supplement: Supplementary file 1 [file nanomaterials-11-01491-s001.zip]

Archive with 1 entries (1 files):
- nanomaterials-1229597-supplementary.pdf
